# Supplementary material for: Spatial host-microbiome profiling demonstrates bacterial-associated host transcriptional alterations in pediatric ileal Crohn’s disease
Source: Microbiome. 2025 Aug 23;13:189. doi: 10.1186/s40168-025-02178-8 (PMC12374449; doi:10.1186/s40168-025-02178-8)
Supplement: Supplementary file 4 — Additional file 3: Supplementary Table S1. Baseline clinical, laboratory, and endoscopic characteristics of pediatric CD patients and IBS control subjects. Supplementary Table S2. Bacterial relative risk analysis for reduced cell viability in pediatric Crohn's disease. Supplementary Table S3. Previous literature reports of bacterial associations with Crohn's disease risk according to Gevers et al. (2014) and Kansal et al. (2019). Supplementary Table S4. Strain-level bacterial relative risk values for reduced cell viability in pediatric Crohn's disease. [file 40168_2025_2178_MOESM3_ESM.xlsx]

## Sheet: Supplementrary Table 1
Supplementary Table 1. Baseline clinical, laboratory, and endoscopic characteristics of pediatric CD patients and IBS control subjects
Characteristic	Crohn' disease	Control (Irritable bowel syndrome)
Demographics
Number of tissue samples	12	2
Number of patients	6	2
Age, years, mean (SD)	13.5(2.1)	15.0(1.0)
Clinical Assessment
PCDAI score, mean (SD)	34.7(4.5)	N/A
Laboratory Parameters
Initial CRP, mg/L, mean (SD)	21.1(27.8)	3.9(3.7)
Initial WBC count, /μL, mean (SD)	9,658(2,543)	5,585(1,605)
CD Classification (Montreal)
Location, n (%)	0	N/A
L1 (ileal)	0	N/A
L2 (colonic)	1	N/A
L3 (ileocolonic)
Behavior, n (%)
B1 (non-stricturing, non-penetrating)	1	N/A
B2 (stricturing)	0	N/A
B3 (penetrating)	0	N/A
Perianal involvement, n (%)	0.66	N/A
Abbreviations: CD, Crohn's disease; PCDAI, Pediatric Crohn's Disease Activity Index; CRP, C-reactive protein; WBC, white blood cell; N/A, not applicable; SD, standard deviation.

## Sheet: Supplementary Table 2
Supplementary Table 2. Bacterial relative risk analysis for reduced cell viability in pediatric Crohn's disease
Bacteria	Relative Risk	95% CI Lower	95% CI Upper	P-value	Q-value	PARP	Previous report	Previous name	Phylum	Clostridium cluster	PMID
Bacteroides nordii	1.58018	1.28585	1.94188	1.35697e-05	0.000164775	0.131313			Bacteroidota (Bacteroidetes)		15583282
Cutibacterium acnes	1.4973	1.22472	1.83053	8.2442e-05	0.000637052	0.150043	Species level confirmed		Actinomycetota (Actinobacteria)		32675190
Citrobacter freundii	1.45178	1.17703	1.79068	0.000496511	0.00324642	0.140585			Pseudomonadota (Proteobacteria)		32761142
Escherichia fergusonii	1.42586	1.15532	1.75975	0.000949947	0.00498711	0.140549			Pseudomonadota (Proteobacteria)		3968204
Haemophilus parainfluenzae	1.39695	1.10435	1.76707	0.00530934	0.0205134	0.112323	Species level confirmed		Pseudomonadota (Proteobacteria)		32761142
Massilistercora timonensis	1.38788	1.05843	1.81987	0.017755	0.0489792	0.0841705			Bacillota (Firmicutes)		32274070
Blautia argi	1.36841	1.14094	1.64124	0.00072086	0.00437665	0.187508	discovered in 2018		Bacillota (Firmicutes)	Clostridium cluster XIVa	30407903
Simiaoa sunii	1.20248	1.0686	1.35313	0.00220158	0.00984916	0.35816	discovered in 2021		Bacillota (Firmicutes)		34020714
Escherichia albertii	1.20156	1.09962	1.31295	4.91884e-05	0.000418102	0.650475			Pseudomonadota (Proteobacteria)		32761142
Sutterella wadsworthensis	1.10641	1.03006	1.18842	0.00557463	0.0206019	0.6608	Species level confirmed		Pseudomonadota (Proteobacteria)		8573504
[Ruminococcus] gnavus	0.907634	0.84409	0.975961	0.00886997	0.0301579	-0.816006	Genus level confirmed		Bacillota (Firmicutes)	Clostridium cluster XIVa	18676476
Phocaeicola vulgatus	0.853932	0.795637	0.9165	1.20408e-05	0.000164775	-1.51643	Species level confirmed		Bacteroidota (Bacteroidetes)		32761142
Clostridium sp. M62/1	0.80575	0.674437	0.96263	0.0173326	0.0489792	-0.331263	Genus level confirmed		Bacillota (Firmicutes)	Clostridium cluster XIVa	15831718
Sellimonas intestinalis	0.714709	0.576889	0.885454	0.0021192	0.00984916	-0.405735	reclassified in 2016		Bacillota (Firmicutes)	Clostridium cluster XIVa	26637816
Dorea longicatena	0.700776	0.579909	0.846835	0.000232217	0.00164487	-0.562604			Bacillota (Firmicutes)	Clostridium cluster XIVa	11931151, 23941657
Lachnospira eligens	0.699218	0.540925	0.903832	0.00629442	0.0222927	-0.307691	Genus level confirmed, reclassified in 2019	Eubacterium eligens	Bacillota (Firmicutes)	Clostridium cluster XIVa	19321416, 31608019
Anaerostipes hadrus	0.642164	0.482594	0.854495	0.00237505	0.010094	-0.335644	Genus level confirmed, reclassified in 2012	Eubacterium hadrus	Bacillota (Firmicutes)	Clostridium cluster XIVa	22982042
[Clostridium] hylemonae	0.617058	0.486355	0.782887	7.02e-05	0.00046832	-0.549025	Genus level confirmed		Bacillota (Firmicutes)	Clostridium cluster XIVa	10843034
Faecalibacterium sp. I3333	0.573774	0.414693	0.793879	0.000798583	0.00452531	-0.363549	Genus level confirmed		Bacillota (Firmicutes)	Clostridium cluster IV	32761142
Faecalibacterium prausnitzii	0.540027	0.488827	0.596589	7.94197e-34	6.75067e-32	-4.61669	Species level confirmed		Bacillota (Firmicutes)	Clostridium cluster IV	32761142
Turicimonas muris	0.531182	0.402942	0.700235	7.20374e-06	0.000122464	-0.61468	discovered in 2016		Bacillota (Firmicutes)		27670113
Bacteroides caccae	0.528721	0.39274	0.711784	2.65499e-05	0.000278412	-0.536895	Species level confirmed		Bacteroidota (Bacteroidetes)		32761142
Faecalicatena sp. Marseille-Q4148	0.489607	0.400983	0.597818	2.38878e-12	4.77755e-11	-1.43236	discovered in 2020		Bacillota (Firmicutes)
Erysipelatoclostridium ramosum	0.489136	0.319509	0.748818	0.000997422	0.00498711	-0.314548	Genus level confirmed, reclassified in 2013	Clostridium ramosum	Bacillota (Firmicutes)	Clostridium cluster XVIII	23834245, 7981107
Eggerthella lenta	0.447929	0.307302	0.652911	2.94789e-05	0.000278412	-0.487183			Actinomycetota (Actinobacteria)		10555354
Lacrimispora sphenoides	0.444726	0.362147	0.546135	1.06115e-14	3.00661e-13	-1.66856	Genus level confirmed, reclassified in 2020	Clostridium sphenoides	Bacillota (Firmicutes)	Clostridium cluster XIVa	31782700
Hungatella hathewayi	0.431254	0.32537	0.571596	4.88503e-09	1.03807e-07	-0.943298	Genus level confirmed, reclassified in 2014	Clostridium hathewayi	Bacillota (Firmicutes)	Clostridium cluster XIVa	24186873
Dysosmobacter welbionis	0.386792	0.198886	0.752232	0.00512774	0.0205134	-0.208891	discovered in 2019		Bacillota (Firmicutes)	Clostridium cluster IV	31232680
Faecalibacterium sp. I3389	0.383467	0.314815	0.46709	1.67905e-21	7.13596e-20	-2.42089	Genus level confirmed		Bacillota (Firmicutes)	Clostridium cluster IV	32761142
Abbreviations: CI, confidence interval; PARP, Population Attributable Risk Percent; PMID, PubMed identifier.

## Sheet: Supplemetary Table 3
Supplementary Table 3. Previous literature reports of bacterial associations with Crohn's disease risk according to Gevers et al. (2014) and Kansal et al. (2019)
Bacteria	Gevers et al. 2014	Kansal et al. 2019
Aggregatibacter aphrophilus
Anaerobutyricum hallii
Anaerostipes caccae	Decreased CD risk (genus-level confirmed)
Anaerostipes hadrus	Decreased CD risk (genus-level confirmed)
Bacteroides caccae		Decreased CD risk (species-level confirmed)
Bacteroides fragilis
Bacteroides nordii
Bacteroides uniformis	Decreased CD risk (species-level confirmed)
Bacteroides xylanisolvens
Bifidobacterium longum	Decreased CD risk (genus-level confirmed)
Bifidobacterium pseudocatenulatum	Decreased CD risk (genus-level confirmed)
Blautia argi	discovered in 2018	discovered in 2018
Blautia hansenii	Decreased CD risk (genus-level confirmed)
Blautia massiliensis	Decreased CD risk (genus-level confirmed)
Blautia producta	Decreased CD risk (species-level confirmed)
Blautia sp. SC05B48	Decreased CD risk (genus-level confirmed)
Citrobacter freundii
Clostridium botulinum	Decreased CD risk (genus-level confirmed)
Clostridium sp. M62/1	Decreased CD risk (genus-level confirmed)
Coprococcus catus	Decreased CD risk (genus-level confirmed)
Coprococcus comes	Decreased CD risk (genus-level confirmed)	Decreased CD risk (species-level confirmed)
Coprococcus eutactus	Decreased CD risk (genus-level confirmed)	Decreased CD risk (species-level confirmed)
Cutibacterium acnes		Increased CD risk (species-level confirmed)
Dorea longicatena
Dysosmobacter welbionis	discovered in 2019	discovered in 2019
Eggerthella lenta
Eikenella corrodens
Enterocloster bolteae
Enterocloster clostridioformis
Erysipelatoclostridium ramosum	Decreased CD risk (genus-level confirmed)	Paradoxical treds(EXCEL, SIMPER)
Escherichia albertii
Escherichia coli
Escherichia fergusonii
Eubacterium sp. c-25	Decreased CD risk (genus-level confirmed)
Faecalibacterium prausnitzii	Decreased CD risk (species-level confirmed)
Faecalibacterium sp. I2392	Decreased CD risk (genus-level confirmed)
Faecalibacterium sp. I3333	Decreased CD risk (genus-level confirmed)
Faecalibacterium sp. I3389	Decreased CD risk (genus-level confirmed)
Faecalibacterium sp. I4179	Decreased CD risk (genus-level confirmed)
Faecalibacterium sp. I4384	Decreased CD risk (genus-level confirmed)
Faecalibacterium sp. IP329	Decreased CD risk (genus-level confirmed)
Faecalicatena sp. Marseille-Q4148
Faecalitalea cylindroides
Flavonifractor plautii
Flintibacter sp. KGMB00164
Fusobacterium nucleatum		Increased CD risk (genus-level confirmed)
Fusobacterium ulcerans		Increased CD risk (genus-level confirmed)
Haemophilus parainfluenzae	Increased CD risk (species-level confirmed)	Increased CD risk (species-level confirmed)
Hungatella hathewayi	Decreased CD risk (genus-level confirmed)
Klebsiella michiganensis
Klebsiella oxytoca
Klebsiella variicola
Lachnoclostridium phocaeense
Lachnoclostridium sp. YL32
Lachnospira eligens	Decreased CD risk (genus-level confirmed)
Lacrimispora saccharolytica
Lacrimispora sphenoides	Decreased CD risk (genus-level confirmed)
Massilistercora timonensis
Mycobacterium canettii
Parabacteroides distasonis	Decreased CD risk (genus-level confirmed)
Phocaeicola dorei
Phocaeicola vulgatus		Decreased CD risk (species-level confirmed)
Pseudomonas aeruginosa
Qiania dongpingensis
Roseburia intestinalis	Decreased CD risk (genus-level confirmed)	Decreased CD risk (genus-level confirmed)
Rothia mucilaginosa	Increased CD risk (species-level confirmed)
Ruthenibacterium lactatiformans
Sellimonas intestinalis
Shigella dysenteriae
Simiaoa sunii	discovered in 2021	discovered in 2021
Sutterella wadsworthensis		Increased CD risk (species-level confirmed)
Turicimonas muris	discovered in 2016	discovered in 2016
Veillonella atypica	Increased CD risk (genus-level confirmed)	Increased CD risk (species-level confirmed)
Veillonella parvula	Increased CD risk (species-level confirmed)	Increased CD risk (species-level confirmed)
Wansuia hejianensis
[Clostridium] hylemonae	Decreased CD risk (genus-level confirmed)
[Clostridium] innocuum	Decreased CD risk (genus-level confirmed)
[Clostridium] scindens	Decreased CD risk (genus-level confirmed)
[Ruminococcus] gnavus	Decreased CD risk (genus-level confirmed)
[Ruminococcus] torques	Decreased CD risk (genus-level confirmed)
Gevers et al. 2014 Supplementary Table 2A, Q-value > 0.05
Kansal et al. 2019 Supplementary Table 3, FDR > 0.05
Abbreviations: CD, Crohn's disease.

## Sheet: Supplementary Table 4
Supplementary Table 4. Strain-level bacterial relative risk values for reduced cell viability in pediatric Crohn's disease
Bacteria	Relative Risk	95% CI Lower	95% CI Upper	P-value	PARP	Q-value
Escherichia coli APEC O1	1.66241	1.28984	2.14258	8.64001e-05	0.0750041	0.0010368
Escherichia coli O15:H11	1.59516	1.0287	2.47353	0.0369419	0.0280922	0.166239
Pseudomonas aeruginosa c7447m	1.55114	1.09336	2.20059	0.0138868	0.0468173	0.0833206
Escherichia coli IAI1	1.49532	0.848936	2.63387	0.163631	0.0187055	0.346512
Escherichia coli O104:H4	1.49532	0.848936	2.63387	0.163631	0.0187055	0.346512
Fusobacterium nucleatum subsp. vincentii	1.49532	0.848936	2.63387	0.163631	0.0187055	0.346512
Escherichia coli O91:H21	1.49532	0.848936	2.63387	0.163631	0.0187055	0.346512
Escherichia coli O157:H7	1.4321	1.22006	1.681	1.11897e-05	0.244221	0.000201415
Fusobacterium nucleatum subsp. animalis	1.42425	0.891132	2.2763	0.139359	0.028035	0.346512
Fusobacterium ulcerans ATCC 49185	1.42425	0.891132	2.2763	0.139359	0.028035	0.346512
Escherichia coli CFT073	1.31852	1.13885	1.52653	0.00021599	0.281929	0.00194391
Escherichia coli M8	1.29044	0.907912	1.83415	0.155195	0.0466027	0.346512
Escherichia coli Nissle 1917	1.28909	1.04454	1.5909	0.0179837	0.13086	0.0924876
Escherichia coli O139:H1	1.2766	0.950842	1.71397	0.104245	0.0652558	0.346512
Escherichia coli O158:H23	1.26887	0.811402	1.98427	0.296556	0.0279207	0.508382
Escherichia coli O157:H-	1.2461	0.728275	2.13211	0.422039	0.0185876	0.607736
Blautia hansenii DSM 20583	1.22704	0.798066	1.88661	0.351213	0.0278634	0.549725
Escherichia coli JJ1886	1.22704	0.798066	1.88661	0.351213	0.0278634	0.549725
Clostridioides difficile M68	1.19614	0.5846	2.44742	0.623908	0.00925994	0.748689
Coprococcus eutactus ATCC 27759	1.11661	0.788445	1.58135	0.534465	0.0275197	0.71262
Escherichia coli K-12	1.09122	0.853542	1.39508	0.486117	0.0456329	0.673085
Faecalitalea cylindroides T2-87	1.07682	0.833166	1.39173	0.571754	0.0362574	0.735113
Roseburia intestinalis L1-82	1.04924	0.684596	1.60812	0.825367	0.00883437	0.9004
Escherichia albertii KF1	0.996692	0.447673	2.21902	0.993526	-0.00018743	0.993526
Bifidobacterium longum subsp. infantis	0.996691	0.498313	1.99351	0.992523	-0.000249954	0.993526
Escherichia coli M12	0.996676	0.769979	1.29012	0.979823	-0.0018208	0.993526
[Ruminococcus] gnavus ATCC 29149	0.932018	0.714184	1.21629	0.604225	-0.0398162	0.748689
Escherichia coli O44:H18	0.854226	0.363067	2.00983	0.718156	-0.00963658	0.807926
Fusobacterium nucleatum subsp. nucleatum	0.797278	0.272467	2.33295	0.679197	-0.00957229	0.788745
[Ruminococcus] torques L2-14	0.796664	0.556734	1.13999	0.213743	-0.0864783	0.404986
Faecalibacterium prausnitzii SL3/3	0.664272	0.263634	1.67375	0.38563	-0.0285402	0.578444
Faecalibacterium prausnitzii L2-6	0.593213	0.398172	0.883791	0.0102496	-0.219431	0.0737968
Phocaeicola dorei CL03T12C01	0.498157	0.149985	1.65457	0.255208	-0.0379251	0.459374
Hungatella hathewayi WAL-18680	0.431254	0.32537	0.571596	4.88503e-09	-0.943298	1.75861e-07
Escherichia coli APEC IMT5155	0.284634	0.0463644	1.74739	0.174732	-0.0473081	0.349465
Fusobacterium nucleatum subsp. polymorphum	0.249032	0.0398094	1.55784	0.137258	-0.0567626	0.346512
Abbreviations: CD, Crohn's disease; CI, confidence interval; PARP, Population Attributable Risk Percent.
